# Supplementary material for: VOCs Profiling and Quality Assessment of Milk Employing Odorant-Binding Proteins-Based Fluorescence Biosensor
Source: Int J Mol Sci. 2026 Jan 29;27(3):1333. doi: 10.3390/ijms27031333 (PMC12898745; doi:10.3390/ijms27031333)
Supplement: Supplementary file 1 [file ijms-27-01333-s001.zip]

Archive with 1 entries (1 files):
- ijms-4024018-supplementary.pdf
